# Supplementary material for: Clustering of single-cell multi-omics data with a multimodal deep learning method
Source: Nat Commun. 2022 Dec 13;13:7705. doi: 10.1038/s41467-022-35031-9 (PMC9748135; doi:10.1038/s41467-022-35031-9)
Supplement: Supplementary file 4 — Source Data [file 41467_2022_35031_MOESM4_ESM.zip]

Archive with 6 entries (6 files):
- sourceData/DataForFig2_S5_S6_S7_S8.xlsx
- sourceData/DataForFig3_S9_S10_S11_S12.xlsx
- sourceData/DataForFig4.xlsx
- sourceData/DataForFig7.xlsx
- sourceData/DataForFig9.xlsx
- sourceData/desktop.ini
