# Supplementary material for: Clustering of single-cell multi-omics data with a multimodal deep learning method
Source: Nat Commun. 2022 Dec 13;13:7705. doi: 10.1038/s41467-022-35031-9 (PMC9748135; doi:10.1038/s41467-022-35031-9)
Supplement: Supplementary file 4 — Source Data [file 41467_2022_35031_MOESM4_ESM.zip › sourceData/DataForFig2_S5_S6_S7_S8.xlsx]

## Sheet: Sheet1
Methods	Datasets	Source	AC	AMI	NMI	ARI
SC3	PBMC_Spector	Combined	0.5388	0.514	0.5199	0.3663
SC3	PBMC_Spector	RNA	0.4987	0.5161	0.5219	0.349
SC3	PBMC_Spector	ADT	0.4904	0.4788	0.485	0.3181
SC3	SLN111_D1	Combined	0.3726	0.4705	0.4819	0.2333
SC3	SLN111_D1	RNA	0.3431	0.4588	0.4705	0.2038
SC3	SLN111_D1	ADT	0.3338	0.4512	0.4631	0.235
SC3	SLN111_D2	Combined	0.379	0.4935	0.5071	0.2312
SC3	SLN111_D2	RNA	0.3722	0.4608	0.4753	0.2334
SC3	SLN111_D2	ADT	0.2927	0.4121	0.4276	0.169
SC3	SLN111	Combined	0.345	0.4952	0.5012	0.2453
SC3	SLN111	RNA	0.341	0.4668	0.4734	0.2611
SC3	SLN111	ADT	0.3287	0.483	0.4894	0.2379
SC3	SLN208_D1	Combined	0.3158	0.4518	0.4644	0.2108
SC3	SLN208_D1	RNA	0.3074	0.4591	0.4716	0.2076
SC3	SLN208_D1	ADT	0.3431	0.4557	0.468	0.2315
SC3	SLN208_D2	Combined	0.3725	0.4787	0.4933	0.2424
SC3	SLN208_D2	RNA	0.2951	0.3898	0.4075	0.1612
SC3	SLN208_D2	ADT	0.3382	0.4604	0.4756	0.2006
SC3	SLN208	Combined	0.3579	0.4931	0.4997	0.2555
SC3	SLN208	RNA	0.3396	0.4487	0.456	0.2526
SC3	SLN208	ADT	0.344	0.4757	0.4825	0.2239
SC3	GSE100866	Combined	0.9745	0.9469	0.9469	0.9599
SC3	GSE100866	RNA	0.8085	0.7301	0.7301	0.6588
SC3	GSE100866	ADT	0.8655	0.9068	0.9069	0.857
SC3	BMNC	Combined	0.6922	0.7542	0.7552	0.665
SC3	BMNC	RNA	0.508	0.6285	0.6301	0.3812
SC3	BMNC	ADT	0.5829	0.7027	0.7039	0.5545
Seurat	PBMC_Spector	Combined	0.72408	0.73358	0.73702	0.61059
Seurat	PBMC_Spector	RNA	0.69697	0.70859	0.71234	0.55706
Seurat	PBMC_Spector	ADT	0.56459	0.60033	0.60508	0.42258
Seurat	SLN111_D1	Combined	0.59143	0.65872	0.66569	0.45285
Seurat	SLN111_D1	RNA	0.43728	0.60314	0.61155	0.27382
Seurat	SLN111_D1	ADT	0.41462	0.57248	0.58006	0.3109
Seurat	SLN111_D2	Combined	0.56742	0.67442	0.68205	0.44007
Seurat	SLN111_D2	RNA	0.4216	0.61247	0.6217	0.2847
Seurat	SLN111_D2	ADT	0.43852	0.58345	0.59308	0.32256
Seurat	SLN111	Combined	0.55509	0.65999	0.66433	0.4222
Seurat	SLN111	RNA	0.58242	0.66572	0.66939	0.45715
Seurat	SLN111	ADT	0.47587	0.59202	0.59575	0.37656
Seurat	SLN208_D1	Combined	0.60161	0.66913	0.6762	0.52064
Seurat	SLN208_D1	RNA	0.45577	0.6104	0.61854	0.3013
Seurat	SLN208_D1	ADT	0.35617	0.5698	0.5773	0.29392
Seurat	SLN208_D2	Combined	0.55665	0.65516	0.66373	0.43242
Seurat	SLN208_D2	RNA	0.45855	0.59478	0.60425	0.31057
Seurat	SLN208_D2	ADT	0.43955	0.59906	0.60789	0.32583
Seurat	SLN208	Combined	0.55695	0.6544	0.65874	0.43737
Seurat	SLN208	RNA	0.53091	0.6521	0.65642	0.39371
Seurat	SLN208	ADT	0.48824	0.5963	0.59994	0.39582
Seurat	BMNC	Combined	0.89225	0.89749	0.89794	0.91847
Seurat	BMNC	RNA	0.59823	0.71904	0.72001	0.49784
Seurat	BMNC	ADT	0.69839	0.81799	0.81863	0.7344
Seurat	GSE100866	Combined	0.90863	0.92572	0.92629	0.943
Seurat	GSE100866	RNA	0.8088	0.72674	0.72881	0.61112
Seurat	GSE100866	ADT	0.99323	0.98606	0.98615	0.99244
Tscan	PBMC_Spector	Combined	0.46917	0.53847	0.54413	0.3363
Tscan	PBMC_Spector	RNA	0.45614	0.52209	0.52792	0.30977
Tscan	PBMC_Spector	ADT	0.44949	0.47498	0.48137	0.31428
Tscan	SLN111_D1	Combined	0.51155	0.55711	0.56722	0.44355
Tscan	SLN111_D1	RNA	0.4293	0.52901	0.5396	0.33553
Tscan	SLN111_D1	ADT	0.34165	0.49072	0.50205	0.2381
Tscan	SLN111_D2	Combined	0.4684	0.5422	0.55502	0.35232
Tscan	SLN111_D2	RNA	0.37639	0.48291	0.49705	0.24955
Tscan	SLN111_D2	ADT	0.32403	0.48092	0.49517	0.22355
Tscan	SLN111	Combined	0.36309	0.52631	0.53233	0.29701
Tscan	SLN111	RNA	0.29493	0.4723	0.47885	0.18424
Tscan	SLN111	ADT	0.35613	0.48271	0.48909	0.21656
Tscan	SLN208_D1	Combined	0.50281	0.5456	0.55667	0.41854
Tscan	SLN208_D1	RNA	0.45531	0.53189	0.54303	0.36396
Tscan	SLN208_D1	ADT	0.33735	0.48152	0.49373	0.22938
Tscan	SLN208_D2	Combined	0.42618	0.47484	0.48995	0.31124
Tscan	SLN208_D2	RNA	0.39226	0.45814	0.47357	0.27554
Tscan	SLN208_D2	ADT	0.26882	0.41085	0.42785	0.16107
Tscan	SLN208	Combined	0.34248	0.51172	0.51828	0.26641
Tscan	SLN208	RNA	0.3182	0.46949	0.47667	0.23063
Tscan	SLN208	ADT	0.20405	0.38669	0.39468	0.11666
Tscan	BMNC	Combined	0.40887	0.54515	0.54723	0.31646
Tscan	BMNC	RNA	0.37047	0.5047	0.50696	0.23237
Tscan	BMNC	ADT	0.42488	0.65083	0.65219	0.37264
Tscan	GSE100866	Combined	0.67766	0.60735	0.61021	0.49608
Tscan	GSE100866	RNA	0.64382	0.58296	0.58606	0.42305
Tscan	GSE100866	ADT	0.81641	0.83068	0.83194	0.76954
IDEC	PBMC_Spector	Combined	0.4787	0.542	0.5476	0.3323
IDEC	PBMC_Spector	RNA	0.4583	0.4893	0.4957	0.3034
IDEC	PBMC_Spector	ADT	0.517	0.5388	0.5444	0.393
IDEC	SLN111_D1	Combined	0.4344	0.5541	0.5631	0.3337
IDEC	SLN111_D1	RNA	0.316	0.5028	0.513	0.2211
IDEC	SLN111_D1	ADT	0.3629	0.4994	0.5103	0.2341
IDEC	SLN111_D2	Combined	0.4343	0.549	0.5607	0.3205
IDEC	SLN111_D2	RNA	0.3822	0.4808	0.4938	0.2536
IDEC	SLN111_D2	ADT	0.3174	0.4904	0.504	0.1886
IDEC	SLN111	Combined	0.395	0.5103	0.5164	0.2818
IDEC	SLN111	RNA	0.3432	0.4491	0.456	0.2109
IDEC	SLN111	ADT	0.3287	0.4802	0.4865	0.2099
IDEC	SLN208_D1	Combined	0.4429	0.5668	0.5757	0.3431
IDEC	SLN208_D1	RNA	0.3823	0.5195	0.5298	0.2805
IDEC	SLN208_D1	ADT	0.2862	0.4561	0.4689	0.1668
IDEC	SLN208_D2	Combined	0.4052	0.541	0.5537	0.3037
IDEC	SLN208_D2	RNA	0.3392	0.4682	0.4832	0.2255
IDEC	SLN208_D2	ADT	0.2947	0.4578	0.4735	0.1611
IDEC	SLN208	Combined	0.3681	0.5472	0.5532	0.258
IDEC	SLN208	RNA	0.387	0.4802	0.4872	0.2511
IDEC	SLN208	ADT	0.2689	0.4477	0.4547	0.1599
IDEC	BMNC	Combined	0.421	0.6018	0.6034	0.3472
IDEC	BMNC	RNA	0.3997	0.5478	0.5496	0.2681
IDEC	BMNC	ADT	0.5645	0.7369	0.7379	0.575
IDEC	GSE100866	Combined	0.7369	0.5641	0.5674	0.5818
IDEC	GSE100866	RNA	0.6929	0.5102	0.5138	0.4461
IDEC	GSE100866	ADT	0.9433	0.9052	0.9059	0.9301
SCVIS	PBMC_Spector	Combined	0.69989	0.70151	0.70509	0.59595
SCVIS	PBMC_Spector	RNA	0.66773	0.67068	0.67462	0.55524
SCVIS	PBMC_Spector	ADT	0.56459	0.59609	0.60092	0.40004
SCVIS	SLN111_D1	Combined	0.38839	0.57338	0.58272	0.2628
SCVIS	SLN111_D1	RNA	0.36464	0.56625	0.57574	0.23898
SCVIS	SLN111_D1	ADT	0.33161	0.53221	0.54248	0.23933
SCVIS	SLN111_D2	Combined	0.39225	0.57771	0.58907	0.24005
SCVIS	SLN111_D2	RNA	0.38882	0.56321	0.57508	0.23912
SCVIS	SLN111_D2	ADT	0.32734	0.53339	0.54595	0.23117
SCVIS	SLN111	Combined	0.37497	0.54685	0.55245	0.23695
SCVIS	SLN111	RNA	0.37788	0.53742	0.54316	0.23504
SCVIS	SLN111	ADT	0.29641	0.5187	0.52461	0.21155
SCVIS	SLN208_D1	Combined	0.32645	0.56706	0.57715	0.24007
SCVIS	SLN208_D1	RNA	0.33276	0.56201	0.5722	0.232
SCVIS	SLN208_D1	ADT	0.32633	0.52566	0.53676	0.24239
SCVIS	SLN208_D2	Combined	0.37438	0.55042	0.56338	0.22182
SCVIS	SLN208_D2	RNA	0.36214	0.53837	0.55169	0.22629
SCVIS	SLN208_D2	ADT	0.324	0.52332	0.53713	0.20909
SCVIS	SLN208	Combined	0.38192	0.55038	0.5564	0.25892
SCVIS	SLN208	RNA	0.36403	0.53627	0.54246	0.24592
SCVIS	SLN208	ADT	0.31631	0.52247	0.52881	0.24329
SCVIS	BMNC	Combined	0.47848	0.67313	0.67444	0.40007
SCVIS	BMNC	RNA	0.44709	0.63975	0.64118	0.36736
SCVIS	BMNC	ADT	0.45964	0.67518	0.67645	0.40865
SCVIS	GSE100866	Combined	0.67933	0.60554	0.6061	0.49065
SCVIS	GSE100866	RNA	0.72	0.6912	0.6906	0.5258
SCVIS	GSE100866	ADT	0.79808	0.85351	0.85371	0.75802
CiteFuse	PBMC_Spector	Combined	0.442	0.4533	0.46	0.3083
CiteFuse	SLN111_D1	Combined	0.5488	0.6402	0.6538	0.4442
CiteFuse	SLN111_D2	Combined	0.539	0.6228	0.6379	0.4495
CiteFuse	SLN111	Combined	0.4846	0.6227	0.6374	0.3873
CiteFuse	SLN208_D1	Combined	0.5924	0.6653	0.6776	0.4878
CiteFuse	SLN208_D2	Combined	0.5702	0.6628	0.6762	0.483
CiteFuse	SLN208	Combined	0.4684	0.611	0.6257	0.3498
CiteFuse	BMNC	Combined	0.8282	0.8457	0.8497	0.8399
CiteFuse	GSE100866	Combined	0.901	0.9447	0.9452	0.9528
BREM-SC	PBMC_Spector	Combined	0.6996	0.7256	0.7284	0.5792
BREM-SC	SLN111_D1	Combined	0.5874	0.6651	0.67	0.4737
BREM-SC	SLN111_D2	Combined	0.6134	0.6853	0.6906	0.5004
BREM-SC	SLN111	Combined	0.58	0.6645	0.6675	0.4749
BREM-SC	SLN208_D1	Combined	0.611	0.6698	0.6746	0.5225
BREM-SC	SLN208_D2	Combined	0.5213	0.644	0.6499	0.4276
BREM-SC	SLN208	Combined	0.4952	0.6169	0.6206	0.3984
BREM-SC	BMNC	Combined	0.6671	0.8186	0.8192	0.704
BREM-SC	GSE100866	Combined	0.8968	0.7991	0.8004	0.7464
TotalVI	SLN111_D1	Combined	0.51954	0.66406	0.66894	0.43707
TotalVI	SLN111_D2	Combined	0.52842	0.67049	0.67634	0.40906
TotalVI	SLN111	Combined	0.53078	0.66668	0.66977	0.41758
TotalVI	SLN208_D1	Combined	0.53414	0.65107	0.65647	0.44703
TotalVI	SLN208_D2	Combined	0.52034	0.65604	0.66227	0.41687
TotalVI	SLN208	Combined	0.51334	0.67868	0.68154	0.44079
TotalVI	PBMC_Spector	Combined	0.69644	0.70164	0.70525	0.57458
TotalVI	GSE100866	Combined	0.48562	0.68752	0.69205	0.33665
TotalVI	BMNC	Combined	0.70634	0.81195	0.81261	0.66603
Kmeans + PCA	PBMC_Spector	Combined	0.68634	0.70588	0.70941	0.5723
Kmeans + PCA	PBMC_Spector	RNA	0.64487	0.67939	0.6832	0.53435
Kmeans + PCA	PBMC_Spector	ADT	0.57124	0.60291	0.60764	0.42822
Kmeans + PCA	SLN111_D1	Combined	0.40123	0.5815	0.59067	0.28825
Kmeans + PCA	SLN111_D1	RNA	0.32826	0.55653	0.56624	0.23817
Kmeans + PCA	SLN111_D1	ADT	0.34661	0.54668	0.55653	0.26526
Kmeans + PCA	SLN111_D2	Combined	0.38763	0.58771	0.59879	0.26313
Kmeans + PCA	SLN111_D2	RNA	0.38472	0.56084	0.57257	0.2399
Kmeans + PCA	SLN111_D2	ADT	0.33236	0.52904	0.54164	0.24027
Kmeans + PCA	SLN111	Combined	0.32042	0.55738	0.56285	0.22564
Kmeans + PCA	SLN111	RNA	0.34758	0.54253	0.54816	0.21945
Kmeans + PCA	SLN111	ADT	0.32517	0.52938	0.53518	0.22769
Kmeans + PCA	SLN208_D1	Combined	0.31979	0.55819	0.5685	0.2515
Kmeans + PCA	SLN208_D1	RNA	0.31738	0.54888	0.55942	0.22365
Kmeans + PCA	SLN208_D1	ADT	0.32978	0.54133	0.55202	0.26633
Kmeans + PCA	SLN208_D2	Combined	0.3817	0.56744	0.57989	0.2655
Kmeans + PCA	SLN208_D2	RNA	0.30373	0.51753	0.5315	0.17788
Kmeans + PCA	SLN208_D2	ADT	0.37044	0.55751	0.5703	0.27654
Kmeans + PCA	SLN208	Combined	0.32686	0.54783	0.5538	0.23588
Kmeans + PCA	SLN208	RNA	0.31448	0.53896	0.54506	0.22618
Kmeans + PCA	SLN208	ADT	0.30544	0.52655	0.53279	0.22584
Kmeans + PCA	GSE100866	Combined	0.91286	0.94321	0.94365	0.95475
Kmeans + PCA	GSE100866	RNA	0.84518	0.74114	0.74314	0.66138
Kmeans + PCA	GSE100866	ADT	0.95262	0.94835	0.94875	0.96487
Kmeans + PCA	BMNC	Combined	0.57342	0.77596	0.77686	0.55009
Kmeans + PCA	BMNC	RNA	0.43424	0.64306	0.64448	0.35191
Kmeans + PCA	BMNC	ADT	0.53352	0.73239	0.73344	0.48225
scDeepCluster	GSE100866	RNA	0.7496	0.6894	0.6917	0.5509
scDeepCluster	BMNC	RNA	0.6341	0.7186	0.7197	0.4901
scDeepCluster	PBMC_Spector	RNA	0.6223	0.6911	0.6949	0.5453
scDeepCluster	SLN111_D1	RNA	0.5528	0.6354	0.6419	0.5114
scDeepCluster	SLN111_D2	RNA	0.555	0.6697	0.677	0.5796
scDeepCluster	SLN111	RNA	0.5346	0.6421	0.6459	0.4348
scDeepCluster	SLN208_D1	RNA	0.477	0.6438	0.6504	0.4915
scDeepCluster	SLN208_D2	RNA	0.5954	0.6728	0.6805	0.5859
scDeepCluster	SLN208	RNA	0.5285	0.6476	0.6515	0.4981
scMDC	GSE100866	Combined	0.9915	0.9854	0.9855	0.9928
scMDC	BMNC	Combined	0.8742	0.8782	0.8787	0.9082
scMDC	PBMC_Spector	Combined	0.807	0.757	0.7593	0.6921
scMDC	SLN111_D1	Combined	0.7437	0.7148	0.7205	0.6321
scMDC	SLN111_D2	Combined	0.7235	0.7009	0.7071	0.6346
scMDC	SLN111	Combined	0.7326	0.7046	0.7081	0.6233
scMDC	SLN208_D1	Combined	0.6898	0.6824	0.6902	0.6156
scMDC	SLN208_D2	Combined	0.7196	0.7137	0.7216	0.6614
scMDC	SLN208	Combined	0.7419	0.7144	0.7181	0.6402
scMDC	GSE100866	RNA	0.8942	0.7917	0.7933	0.7465
scMDC	BMNC	RNA	0.4737	0.6174	0.6187	0.3369
scMDC	PBMC_Spector	RNA	0.4793	0.6478	0.651	0.3472
scMDC	SLN111_D1	RNA	0.5179	0.5685	0.5761	0.3619
scMDC	SLN111_D2	RNA	0.5592	0.5919	0.6014	0.4138
scMDC	SLN111	RNA	0.5209	0.5574	0.5623	0.3623
scMDC	SLN208_D1	RNA	0.5155	0.56	0.5677	0.3533
scMDC	SLN208_D2	RNA	0.5422	0.5625	0.5718	0.3915
scMDC	SLN208	RNA	0.5286	0.56	0.5652	0.3689
scMDC	GSE100866	ADT	0.9831	0.9502	0.9505	0.9643
scMDC	BMNC	ADT	0.7681	0.8059	0.8064	0.7715
scMDC	PBMC_Spector	ADT	0.5649	0.6677	0.6705	0.43
scMDC	SLN111_D1	ADT	0.6932	0.673	0.6785	0.5854
scMDC	SLN111_D2	ADT	0.6801	0.6541	0.6619	0.5447
scMDC	SLN111	ADT	0.6748	0.6616	0.6653	0.5321
scMDC	SLN208_D1	ADT	0.6925	0.6758	0.6822	0.5712
scMDC	SLN208_D2	ADT	0.7103	0.6891	0.6961	0.6081
scMDC	SLN208	ADT	0.7132	0.6825	0.6863	0.6007
scMDC	GSE100866	Concat	0.8528	0.7774	0.7788	0.7779
scMDC	BMNC	Concat	0.5076	0.663	0.6641	0.3592
scMDC	PBMC_Spector	Concat	0.5162	0.676	0.6797	0.3878
scMDC	SLN111_D1	Concat	0.5219	0.5705	0.5776	0.361
scMDC	SLN111_D2	Concat	0.5661	0.6108	0.6201	0.4212
scMDC	SLN111	Concat	0.5246	0.5571	0.5611	0.3607
scMDC	SLN208_D1	Concat	0.6405	0.698	0.7039	0.5091
scMDC	SLN208_D2	Concat	0.5486	0.5819	0.5918	0.3972
scMDC	SLN208	Concat	0.5291	0.5719	0.5765	0.3735
Specter	GSE100866	Combined	0.7335	0.8038	0.80714	0.64774
Specter	BMNC	Combined	0.67524	0.79624	0.79676	0.70899
Specter	PBMC_Spector	Combined	0.66374	0.67721	0.68108	0.55396
Specter	SLN111_D1	Combined	0.63083	0.64906	0.65325	0.55717
Specter	SLN111_D2	Combined	0.64913	0.63571	0.64126	0.57347
Specter	SLN111	Combined	0.5457	0.62622	0.6287	0.47732
Specter	SLN208_D1	Combined	0.67378	0.65448	0.65907	0.5993
Specter	SLN208_D2	Combined	0.63828	0.63608	0.64135	0.58335
Specter	SLN208	Combined	0.56479	0.62589	0.62834	0.4968
