# Supplementary material for: Clustering of single-cell multi-omics data with a multimodal deep learning method
Source: Nat Commun. 2022 Dec 13;13:7705. doi: 10.1038/s41467-022-35031-9 (PMC9748135; doi:10.1038/s41467-022-35031-9)
Supplement: Supplementary file 4 — Source Data [file 41467_2022_35031_MOESM4_ESM.zip › sourceData/DataForFig3_S9_S10_S11_S12.xlsx]

## Sheet: Sheet1
Tech	Methods	Datasets	Source	AMI	NMI	ARI
SMAGE-seq	Kmeans + PCA	PBMC3k	Combined	0.5463	0.5548	0.3232
SMAGE-seq	Kmeans + PCA	PBMC10K	Combined	0.5417	0.5632	0.3551
SMAGE-seq	Kmeans + PCA	PBMC13K	Combined	0.5221	0.5234	0.3378
SMAGE-seq	Kmeans + PCA	Mouse brain E18	Combined	0.2952	0.3036	0.1609
SMAGE-seq	Kmeans + PCA	PBMC3k	RNA	0.5356	0.5309	0.2855
SMAGE-seq	Kmeans + PCA	PBMC10K	RNA	0.5549	0.5192	0.3265
SMAGE-seq	Kmeans + PCA	PBMC13K	RNA	0.5154	0.517	0.3754
SMAGE-seq	Kmeans + PCA	Mouse brain E18	RNA	0.2995	0.3083	0.1733
SMAGE-seq	Kmeans + PCA	PBMC3k	ATAC	0.5676	0.5706	0.4254
SMAGE-seq	Kmeans + PCA	PBMC10K	ATAC	0.561	0.5627	0.3377
SMAGE-seq	Kmeans + PCA	PBMC13K	ATAC	0.535	0.5362	0.4041
SMAGE-seq	Kmeans + PCA	Mouse brain E18	ATAC	0.2165	0.225	0.1049
SMAGE-seq	scMDC	PBMC3k	Combined	0.662	0.6652	0.609
SMAGE-seq	scMDC	PBMC10K	Combined	0.6858	0.6866	0.7275
SMAGE-seq	scMDC	Mouse brain E18	Combined	0.3355	0.3426	0.2287
SMAGE-seq	scMDC	PBMC13K	Combined	0.6489	0.6498	0.678
SMAGE-seq	scMDC	PBMC3k	RNA	0.61	0.6149	0.5301
SMAGE-seq	scMDC	PBMC10K	RNA	0.6275	0.6284	0.6491
SMAGE-seq	scMDC	Mouse brain E18	RNA	0.3279	0.3362	0.1952
SMAGE-seq	scMDC	PBMC13K	RNA	0.6117	0.6129	0.6264
SMAGE-seq	scMDC	PBMC3k	ATAC	0.624	0.6288	0.5696
SMAGE-seq	scMDC	PBMC10K	ATAC	0.5784	0.5793	0.555
SMAGE-seq	scMDC	Mouse brain E18	ATAC	0.2074	0.2183	0.1159
SMAGE-seq	scMDC	PBMC13K	ATAC	0.6402	0.6413	0.6751
SMAGE-seq	scMDC	PBMC3k	Concat	0.6161	0.6213	0.5309
SMAGE-seq	scMDC	PBMC10K	Concat	0.6877	0.6884	0.7458
SMAGE-seq	scMDC	Mouse brain E18	Concat	0.31	0.3157	0.2051
SMAGE-seq	scMDC	PBMC13K	Concat	0.6129	0.614	0.5516
SMAGE-seq	Seurat	PBMC3k	Combined	0.55466	0.56294	0.39029
SMAGE-seq	Seurat	PBMC10K	Combined	0.56746	0.569	0.41559
SMAGE-seq	Seurat	PBMC13K	Combined	0.53366	0.53528	0.40054
SMAGE-seq	Seurat	Mouse brain E18	Combined	0.31771	0.32597	0.18034
SMAGE-seq	Seurat	PBMC3k	RNA	0.5568	0.5635	0.34175
SMAGE-seq	Seurat	PBMC10K	RNA	0.59513	0.59641	0.4561
SMAGE-seq	Seurat	PBMC13K	RNA	0.57179	0.57314	0.46635
SMAGE-seq	Seurat	Mouse brain E18	RNA	0.33135	0.34057	0.17764
SMAGE-seq	Seurat	PBMC3k	ATAC	0.54173	0.55011	0.29887
SMAGE-seq	Seurat	PBMC10K	ATAC	0.5823	0.58364	0.52267
SMAGE-seq	Seurat	PBMC13K	ATAC	0.53725	0.53841	0.4309
SMAGE-seq	Seurat	Mouse brain E18	ATAC	0.22084	0.22881	0.09068
SMAGE-seq	Cobolt	PBMC3k	Combined	0.57041	0.57686	0.30813
SMAGE-seq	Cobolt	PBMC10K	Combined	0.5895	0.5907	0.50167
SMAGE-seq	Cobolt	Mouse brain E18	Combined	0.34748	0.35527	0.16907
SMAGE-seq	Cobolt	PBMC13K	Combined	0.54264	0.54383	0.30924
SMAGE-seq	scMM	PBMC3k	Combined	0.49973	0.50727	0.26167
SMAGE-seq	scMM	PBMC10K	Combined	0.55647	0.55773	0.35786
SMAGE-seq	scMM	Mouse brain E18	Combined	0.29054	0.29991	0.1491
SMAGE-seq	scMM	PBMC13K	Combined	0.52228	0.5237	0.28704
