# Supplementary material for: Clustering of single-cell multi-omics data with a multimodal deep learning method
Source: Nat Commun. 2022 Dec 13;13:7705. doi: 10.1038/s41467-022-35031-9 (PMC9748135; doi:10.1038/s41467-022-35031-9)
Supplement: Supplementary file 4 — Source Data [file 41467_2022_35031_MOESM4_ESM.zip › sourceData/DataForFig4.xlsx]

## Sheet: sim1low
Experiment	Dataset	Method	AMI	NMI	ARI
Signal	Low	BREM-SC	0.5302	0.5331	0.4071
Signal	Low	BREM-SC	0.3651	0.3698	0.2136
Signal	Low	BREM-SC	0.3713	0.3743	0.212
Signal	Low	BREM-SC	0.3265	0.3315	0.2354
Signal	Low	BREM-SC	0.6074	0.6106	0.4494
Signal	Low	BREM-SC	0.6589	0.661	0.5131
Signal	Low	BREM-SC	0.4308	0.4343	0.2241
Signal	Low	BREM-SC	0.6402	0.6424	0.4994
Signal	Low	BREM-SC	0.5322	0.5351	0.3976
Signal	Low	BREM-SC	0.4865	0.4904	0.3582
Signal	Low	CiteFuse	0.592	0.59697	0.44798
Signal	Low	CiteFuse	0.40159	0.40889	0.29321
Signal	Low	CiteFuse	0.31701	0.32528	0.20439
Signal	Low	CiteFuse	0.33842	0.34644	0.26373
Signal	Low	CiteFuse	0.46453	0.47103	0.39118
Signal	Low	CiteFuse	0.62413	0.6287	0.53197
Signal	Low	CiteFuse	0.3634	0.37113	0.28819
Signal	Low	CiteFuse	0.53324	0.5389	0.44172
Signal	Low	CiteFuse	0.52229	0.52812	0.39767
Signal	Low	CiteFuse	0.49762	0.50372	0.35683
Signal	Low	IDEC	0.1443	0.1547	0.097
Signal	Low	IDEC	0.1435	0.1539	0.0889
Signal	Low	IDEC	0.1168	0.1275	0.0732
Signal	Low	IDEC	0.0868	0.0979	0.0679
Signal	Low	IDEC	0.0493	0.0608	0.0308
Signal	Low	IDEC	0.1594	0.1696	0.107
Signal	Low	IDEC	0.1597	0.1699	0.0966
Signal	Low	IDEC	0.1251	0.1357	0.0862
Signal	Low	IDEC	0.1951	0.2049	0.136
Signal	Low	IDEC	0.2253	0.2346	0.1725
Signal	Low	PCA+Kmeans	0.52241	0.52821	0.44338
Signal	Low	PCA+Kmeans	0.40466	0.41182	0.28278
Signal	Low	PCA+Kmeans	0.33096	0.33922	0.25454
Signal	Low	PCA+Kmeans	0.47276	0.47928	0.41035
Signal	Low	PCA+Kmeans	0.58946	0.59477	0.50565
Signal	Low	PCA+Kmeans	0.59283	0.59795	0.53907
Signal	Low	PCA+Kmeans	0.46929	0.47599	0.4188
Signal	Low	PCA+Kmeans	0.52499	0.53093	0.42856
Signal	Low	PCA+Kmeans	0.54719	0.5527	0.46003
Signal	Low	PCA+Kmeans	0.5805	0.58554	0.5154
Signal	Low	SC3	0.47699	0.48342	0.38334
Signal	Low	SC3	0.36179	0.36974	0.22224
Signal	Low	SC3	0.242	0.25194	0.14764
Signal	Low	SC3	0.47008	0.47664	0.40119
Signal	Low	SC3	0.57865	0.58418	0.42527
Signal	Low	SC3	0.57703	0.58216	0.51089
Signal	Low	SC3	0.4809	0.48743	0.39851
Signal	Low	SC3	0.49611	0.50261	0.36342
Signal	Low	SC3	0.50214	0.50833	0.36837
Signal	Low	SC3	0.53156	0.53733	0.47528
Signal	Low	scMDC	0.6237	0.6282	0.5251
Signal	Low	scMDC	0.5803	0.5854	0.462
Signal	Low	scMDC	0.6343	0.6388	0.5114
Signal	Low	scMDC	0.4168	0.4243	0.3432
Signal	Low	scMDC	0.551	0.5566	0.4476
Signal	Low	scMDC	0.562	0.5673	0.4256
Signal	Low	scMDC	0.6889	0.6927	0.5687
Signal	Low	scMDC	0.5439	0.5495	0.4159
Signal	Low	scMDC	0.5622	0.5675	0.4495
Signal	Low	scMDC	0.6172	0.6221	0.549
Signal	Low	SCVIS	0.47142	0.47844	0.37672
Signal	Low	SCVIS	0.36402	0.37248	0.26059
Signal	Low	SCVIS	0.27491	0.28481	0.17454
Signal	Low	SCVIS	0.26209	0.27211	0.17844
Signal	Low	SCVIS	0.49641	0.50333	0.37205
Signal	Low	SCVIS	0.45619	0.46338	0.31138
Signal	Low	SCVIS	0.41092	0.41866	0.31599
Signal	Low	SCVIS	0.46733	0.47465	0.35236
Signal	Low	SCVIS	0.40783	0.41607	0.24786
Signal	Low	SCVIS	0.42812	0.43558	0.30693
Signal	Low	Seurat	0.60487	0.60798	0.48625
Signal	Low	Seurat	0.39456	0.40114	0.31232
Signal	Low	Seurat	0.37642	0.38312	0.27206
Signal	Low	Seurat	0.41695	0.42448	0.35676
Signal	Low	Seurat	0.50329	0.50864	0.41706
Signal	Low	Seurat	0.63703	0.64059	0.53052
Signal	Low	Seurat	0.45241	0.45926	0.38968
Signal	Low	Seurat	0.58777	0.58963	0.38875
Signal	Low	Seurat	0.55361	0.55796	0.4482
Signal	Low	Seurat	0.4977	0.5043	0.42317
Signal	Low	Specter	0.42605	0.44098	0.34715
Signal	Low	Specter	0.19479	0.21656	0.12136
Signal	Low	Specter	0.24608	0.26568	0.17757
Signal	Low	Specter	0.31318	0.32985	0.25027
Signal	Low	Specter	0.34839	0.36671	0.18623
Signal	Low	Specter	0.40169	0.41706	0.33809
Signal	Low	Specter	0.27762	0.29729	0.20269
Signal	Low	Specter	0.35721	0.37392	0.25465
Signal	Low	Specter	0.20072	0.22799	0.0561
Signal	Low	Specter	0.30057	0.31956	0.24822
Signal	Low	TotalVI	0.6322	0.6367	0.5667
Signal	Low	TotalVI	0.4383	0.4451	0.3591
Signal	Low	TotalVI	0.3251	0.3333	0.256
Signal	Low	TotalVI	0.4811	0.4874	0.4253
Signal	Low	TotalVI	0.5272	0.5329	0.3915
Signal	Low	TotalVI	0.6592	0.6633	0.5964
Signal	Low	TotalVI	0.4888	0.4949	0.4335
Signal	Low	TotalVI	0.5021	0.5081	0.3847
Signal	Low	TotalVI	0.5001	0.5061	0.4209
Signal	Low	TotalVI	0.6303	0.6348	0.5575
Signal	Low	Tscan	0.5469	0.55259	0.48111
Signal	Low	Tscan	0.42353	0.43078	0.31786
Signal	Low	Tscan	0.30098	0.30972	0.19499
Signal	Low	Tscan	0.37879	0.38671	0.27983
Signal	Low	Tscan	0.55707	0.56255	0.42489
Signal	Low	Tscan	0.53134	0.53728	0.40982
Signal	Low	Tscan	0.41149	0.41881	0.31482
Signal	Low	Tscan	0.50869	0.51496	0.35411
Signal	Low	Tscan	0.5197	0.52575	0.41953
Signal	Low	Tscan	0.53462	0.5403	0.40777

## Sheet: sim1mid
Experiment	Dataset	Method	AMI	NMI	ARI
Signal	Mid	BREM-SC	0.7205	0.7227	0.5807
Signal	Mid	BREM-SC	0.4619	0.4643	0.2671
Signal	Mid	BREM-SC	0.3231	0.3273	0.2117
Signal	Mid	BREM-SC	0.3592	0.3643	0.2038
Signal	Mid	BREM-SC	0.5951	0.5981	0.4022
Signal	Mid	BREM-SC	0.7631	0.7652	0.6203
Signal	Mid	BREM-SC	0.5	0.5037	0.2799
Signal	Mid	BREM-SC	0.5426	0.5464	0.3461
Signal	Mid	BREM-SC	0.5465	0.5499	0.4119
Signal	Mid	BREM-SC	0.6424	0.6452	0.5112
Signal	Mid	CiteFuse	0.65684	0.66103	0.5089
Signal	Mid	CiteFuse	0.45226	0.45895	0.36503
Signal	Mid	CiteFuse	0.44414	0.4509	0.31816
Signal	Mid	CiteFuse	0.44132	0.4482	0.3792
Signal	Mid	CiteFuse	0.54541	0.55091	0.4669
Signal	Mid	CiteFuse	0.71057	0.71413	0.62242
Signal	Mid	CiteFuse	0.43789	0.44469	0.36567
Signal	Mid	CiteFuse	0.57374	0.57891	0.48959
Signal	Mid	CiteFuse	0.5441	0.54968	0.40404
Signal	Mid	CiteFuse	0.56694	0.5722	0.43705
Signal	Mid	IDEC	0.1211	0.1317	0.0876
Signal	Mid	IDEC	0.1682	0.1783	0.1189
Signal	Mid	IDEC	0.1013	0.1122	0.0611
Signal	Mid	IDEC	0.0898	0.1008	0.0692
Signal	Mid	IDEC	0.0973	0.1082	0.0577
Signal	Mid	IDEC	0.0972	0.1081	0.0612
Signal	Mid	IDEC	0.1496	0.1599	0.0987
Signal	Mid	IDEC	0.1619	0.172	0.1213
Signal	Mid	IDEC	0.1806	0.1905	0.1226
Signal	Mid	IDEC	0.1541	0.1643	0.1046
Signal	Mid	PCA+Kmeans	0.65868	0.66282	0.58997
Signal	Mid	PCA+Kmeans	0.51207	0.51826	0.39099
Signal	Mid	PCA+Kmeans	0.38023	0.3879	0.2929
Signal	Mid	PCA+Kmeans	0.57103	0.57593	0.50156
Signal	Mid	PCA+Kmeans	0.61817	0.62274	0.47709
Signal	Mid	PCA+Kmeans	0.69662	0.70002	0.57798
Signal	Mid	PCA+Kmeans	0.62455	0.62901	0.54962
Signal	Mid	PCA+Kmeans	0.50492	0.51061	0.33512
Signal	Mid	PCA+Kmeans	0.55332	0.55933	0.4607
Signal	Mid	PCA+Kmeans	0.65797	0.66234	0.58438
Signal	Mid	SC3	0.622	0.6266	0.53518
Signal	Mid	SC3	0.43045	0.43774	0.31759
Signal	Mid	SC3	0.39643	0.40408	0.31077
Signal	Mid	SC3	0.46351	0.47008	0.39872
Signal	Mid	SC3	0.54088	0.5466	0.41228
Signal	Mid	SC3	0.6796	0.68357	0.61783
Signal	Mid	SC3	0.52339	0.52931	0.40853
Signal	Mid	SC3	0.45163	0.45866	0.27039
Signal	Mid	SC3	0.47776	0.48428	0.35211
Signal	Mid	SC3	0.6046	0.60944	0.54712
Signal	Mid	scMDC	0.6703	0.6744	0.533
Signal	Mid	scMDC	0.6925	0.6962	0.5562
Signal	Mid	scMDC	0.532	0.5379	0.4371
Signal	Mid	scMDC	0.5234	0.5294	0.4214
Signal	Mid	scMDC	0.5311	0.537	0.4688
Signal	Mid	scMDC	0.6703	0.6744	0.5836
Signal	Mid	scMDC	0.7677	0.7706	0.7364
Signal	Mid	scMDC	0.6019	0.6068	0.5052
Signal	Mid	scMDC	0.63	0.6345	0.5066
Signal	Mid	scMDC	0.6248	0.6295	0.501
Signal	Mid	SCVIS	0.5349	0.5411	0.4164
Signal	Mid	SCVIS	0.3791	0.3875	0.2697
Signal	Mid	SCVIS	0.3369	0.3459	0.2239
Signal	Mid	SCVIS	0.318	0.3273	0.2278
Signal	Mid	SCVIS	0.4553	0.4624	0.3136
Signal	Mid	SCVIS	0.5661	0.5717	0.4293
Signal	Mid	SCVIS	0.3009	0.3103	0.2122
Signal	Mid	SCVIS	0.3096	0.3189	0.1802
Signal	Mid	SCVIS	0.3288	0.3382	0.2158
Signal	Mid	SCVIS	0.3846	0.3927	0.2717
Signal	Mid	Seurat	0.7218	0.724	0.5906
Signal	Mid	Seurat	0.4409	0.4471	0.3631
Signal	Mid	Seurat	0.5114	0.5161	0.431
Signal	Mid	Seurat	0.5556	0.5591	0.4605
Signal	Mid	Seurat	0.5705	0.5747	0.474
Signal	Mid	Seurat	0.7204	0.7231	0.6084
Signal	Mid	Seurat	0.5327	0.5385	0.4738
Signal	Mid	Seurat	0.5287	0.5333	0.3937
Signal	Mid	Seurat	0.6149	0.618	0.4912
Signal	Mid	Seurat	0.5161	0.5225	0.4461
Signal	Mid	Specter	0.47347	0.48671	0.35243
Signal	Mid	Specter	0.22553	0.24741	0.0879
Signal	Mid	Specter	0.28769	0.30829	0.21298
Signal	Mid	Specter	0.26286	0.28417	0.15658
Signal	Mid	Specter	0.27816	0.29811	0.19103
Signal	Mid	Specter	0.50142	0.51516	0.36436
Signal	Mid	Specter	0.28685	0.30691	0.16765
Signal	Mid	Specter	0.33178	0.34799	0.20656
Signal	Mid	Specter	0.33753	0.35571	0.21873
Signal	Mid	Specter	0.39068	0.40676	0.28694
Signal	Mid	TotalVI	0.6396	0.644	0.5728
Signal	Mid	TotalVI	0.5222	0.528	0.4388
Signal	Mid	TotalVI	0.4994	0.5055	0.3978
Signal	Mid	TotalVI	0.5803	0.5854	0.5306
Signal	Mid	TotalVI	0.6034	0.6082	0.5109
Signal	Mid	TotalVI	0.762	0.7649	0.7319
Signal	Mid	TotalVI	0.6232	0.6278	0.5554
Signal	Mid	TotalVI	0.4837	0.49	0.3509
Signal	Mid	TotalVI	0.6143	0.619	0.5177
Signal	Mid	TotalVI	0.6275	0.6321	0.5578
Signal	Mid	Tscan	0.6049	0.6099	0.5004
Signal	Mid	Tscan	0.4956	0.502	0.3821
Signal	Mid	Tscan	0.3591	0.367	0.267
Signal	Mid	Tscan	0.4833	0.4898	0.3637
Signal	Mid	Tscan	0.5974	0.6026	0.4767
Signal	Mid	Tscan	0.634	0.6388	0.5278
Signal	Mid	Tscan	0.4999	0.5061	0.4019
Signal	Mid	Tscan	0.497	0.5035	0.3224
Signal	Mid	Tscan	0.5463	0.552	0.4462
Signal	Mid	Tscan	0.5605	0.5661	0.4733

## Sheet: sim1high
Experiment	Dataset	Method	AMI	NMI	ARI
Signal	High	BREM-SC	0.7138	0.716	0.582
Signal	High	BREM-SC	0.6419	0.6441	0.4675
Signal	High	BREM-SC	0.503	0.5053	0.303
Signal	High	BREM-SC	0.4819	0.4864	0.2683
Signal	High	BREM-SC	0.7052	0.7074	0.5284
Signal	High	BREM-SC	0.8753	0.8765	0.7728
Signal	High	BREM-SC	0.8081	0.8102	0.7165
Signal	High	BREM-SC	0.632	0.6336	0.4219
Signal	High	BREM-SC	0.7047	0.7066	0.546
Signal	High	BREM-SC	0.5512	0.5547	0.3736
Signal	High	CiteFuse	0.71828	0.72172	0.59162
Signal	High	CiteFuse	0.53516	0.54092	0.42661
Signal	High	CiteFuse	0.64056	0.64498	0.52617
Signal	High	CiteFuse	0.54483	0.5504	0.47961
Signal	High	CiteFuse	0.58196	0.58708	0.4766
Signal	High	CiteFuse	0.78355	0.78618	0.70538
Signal	High	CiteFuse	0.56031	0.56565	0.47499
Signal	High	CiteFuse	0.64341	0.64773	0.5623
Signal	High	CiteFuse	0.68763	0.69151	0.58611
Signal	High	CiteFuse	0.49319	0.49942	0.32133
Signal	High	IDEC	0.181	0.1909	0.1172
Signal	High	IDEC	0.1969	0.2067	0.1347
Signal	High	IDEC	0.1195	0.1301	0.0863
Signal	High	IDEC	0.0733	0.0845	0.0556
Signal	High	IDEC	0.0684	0.0797	0.0444
Signal	High	IDEC	0.1998	0.2095	0.1393
Signal	High	IDEC	0.1803	0.1903	0.1051
Signal	High	IDEC	0.1925	0.2023	0.1513
Signal	High	IDEC	0.1788	0.1888	0.1415
Signal	High	IDEC	0.2319	0.2412	0.1911
Signal	High	PCA+Kmeans	0.66792	0.67187	0.575
Signal	High	PCA+Kmeans	0.56211	0.56731	0.45494
Signal	High	PCA+Kmeans	0.54219	0.54776	0.45395
Signal	High	PCA+Kmeans	0.62497	0.62926	0.5687
Signal	High	PCA+Kmeans	0.66747	0.6713	0.52525
Signal	High	PCA+Kmeans	0.73609	0.73922	0.59758
Signal	High	PCA+Kmeans	0.68647	0.69026	0.61534
Signal	High	PCA+Kmeans	0.64899	0.65324	0.53428
Signal	High	PCA+Kmeans	0.68404	0.6878	0.57193
Signal	High	PCA+Kmeans	0.66926	0.67331	0.5743
Signal	High	SC3	0.67254	0.67654	0.61015
Signal	High	SC3	0.49279	0.49931	0.34221
Signal	High	SC3	0.50749	0.51377	0.41627
Signal	High	SC3	0.55222	0.55765	0.50586
Signal	High	SC3	0.60284	0.60781	0.49635
Signal	High	SC3	0.71602	0.71946	0.67695
Signal	High	SC3	0.69073	0.69461	0.6245
Signal	High	SC3	0.59085	0.59647	0.39067
Signal	High	SC3	0.64958	0.65411	0.53533
Signal	High	SC3	0.49619	0.50238	0.40024
Signal	High	scMDC	0.6542	0.6585	0.5621
Signal	High	scMDC	0.76	0.763	0.6813
Signal	High	scMDC	0.638	0.6426	0.5559
Signal	High	scMDC	0.6934	0.6972	0.5923
Signal	High	scMDC	0.6204	0.6251	0.5509
Signal	High	scMDC	0.729	0.7324	0.6387
Signal	High	scMDC	0.8152	0.8174	0.7256
Signal	High	scMDC	0.7563	0.7593	0.6561
Signal	High	scMDC	0.7044	0.7079	0.6258
Signal	High	scMDC	0.7466	0.7498	0.6615
Signal	High	SCVIS	0.5231	0.5294	0.3958
Signal	High	SCVIS	0.4662	0.4732	0.3469
Signal	High	SCVIS	0.3471	0.3559	0.2472
Signal	High	SCVIS	0.3987	0.4067	0.2951
Signal	High	SCVIS	0.6033	0.6087	0.4595
Signal	High	SCVIS	0.608	0.613	0.4657
Signal	High	SCVIS	0.5954	0.6006	0.4523
Signal	High	SCVIS	0.5094	0.516	0.4061
Signal	High	SCVIS	0.61	0.6151	0.4853
Signal	High	SCVIS	0.6036	0.6086	0.4895
Signal	High	Seurat	0.71632	0.71855	0.58649
Signal	High	Seurat	0.56606	0.5701	0.48731
Signal	High	Seurat	0.66522	0.66784	0.56474
Signal	High	Seurat	0.62973	0.63333	0.5377
Signal	High	Seurat	0.6257	0.62873	0.49582
Signal	High	Seurat	0.74198	0.74447	0.62838
Signal	High	Seurat	0.62704	0.6317	0.5643
Signal	High	Seurat	0.53653	0.54195	0.43214
Signal	High	Seurat	0.71876	0.72102	0.56161
Signal	High	Seurat	0.62326	0.62695	0.52705
Signal	High	Specter	0.38816	0.40629	0.22624
Signal	High	Specter	0.14373	0.17303	0.04729
Signal	High	Specter	0.39095	0.40753	0.21715
Signal	High	Specter	0.27092	0.29272	0.13059
Signal	High	Specter	0.39643	0.4114	0.33816
Signal	High	Specter	0.49782	0.51154	0.40153
Signal	High	Specter	0.3935	0.40902	0.29118
Signal	High	Specter	0.37675	0.39345	0.26677
Signal	High	Specter	0.44304	0.45841	0.27916
Signal	High	Specter	0.26503	0.28587	0.13341
Signal	High	TotalVI	0.7741	0.7769	0.7237
Signal	High	TotalVI	0.5761	0.5813	0.5127
Signal	High	TotalVI	0.5975	0.6023	0.4964
Signal	High	TotalVI	0.6156	0.6202	0.562
Signal	High	TotalVI	0.6883	0.692	0.6146
Signal	High	TotalVI	0.8414	0.8434	0.8021
Signal	High	TotalVI	0.7381	0.7413	0.6778
Signal	High	TotalVI	0.6702	0.6742	0.5776
Signal	High	TotalVI	0.7012	0.7048	0.6354
Signal	High	TotalVI	0.6962	0.6999	0.6383
Signal	High	Tscan	0.654	0.65851	0.54452
Signal	High	Tscan	0.56915	0.57469	0.44411
Signal	High	Tscan	0.4617	0.46858	0.36966
Signal	High	Tscan	0.54617	0.55183	0.4344
Signal	High	Tscan	0.6202	0.62488	0.47018
Signal	High	Tscan	0.70622	0.70985	0.62099
Signal	High	Tscan	0.63611	0.64067	0.5169
Signal	High	Tscan	0.52035	0.52647	0.36539
Signal	High	Tscan	0.64112	0.64549	0.47814
Signal	High	Tscan	0.62124	0.6259	0.49298

## Sheet: sim2low
Experiment	Dataset	Method	AMI	NMI	ARI
Dropout	Low	BREM-SC	0.7152	0.7174	0.5927
Dropout	Low	BREM-SC	0.7835	0.7855	0.6634
Dropout	Low	BREM-SC	0.6319	0.6348	0.4928
Dropout	Low	BREM-SC	0.5698	0.5744	0.3846
Dropout	Low	BREM-SC	0.7875	0.7895	0.6872
Dropout	Low	BREM-SC	0.5844	0.5877	0.4492
Dropout	Low	BREM-SC	0.6087	0.6127	0.4657
Dropout	Low	BREM-SC	0.6214	0.6249	0.4717
Dropout	Low	BREM-SC	0.6745	0.6783	0.543
Dropout	Low	BREM-SC	0.6201	0.6236	0.4776
Dropout	Low	CiteFuse	0.69045	0.69424	0.58202
Dropout	Low	CiteFuse	0.50982	0.51587	0.43923
Dropout	Low	CiteFuse	0.4466	0.45331	0.31407
Dropout	Low	CiteFuse	0.46985	0.47631	0.39348
Dropout	Low	CiteFuse	0.56229	0.56761	0.46575
Dropout	Low	CiteFuse	0.72833	0.73166	0.63556
Dropout	Low	CiteFuse	0.49176	0.49795	0.43421
Dropout	Low	CiteFuse	0.57053	0.57579	0.42914
Dropout	Low	CiteFuse	0.58233	0.58745	0.44427
Dropout	Low	CiteFuse	0.54944	0.55492	0.39675
Dropout	Low	IDEC	0.1579	0.1681	0.1018
Dropout	Low	IDEC	0.1679	0.178	0.1161
Dropout	Low	IDEC	0.2758	0.2846	0.2002
Dropout	Low	IDEC	0.2061	0.2157	0.1375
Dropout	Low	IDEC	0.2687	0.2776	0.2039
Dropout	Low	IDEC	0.2712	0.2801	0.2207
Dropout	Low	IDEC	0.0928	0.1037	0.0534
Dropout	Low	IDEC	0.2038	0.2134	0.1403
Dropout	Low	IDEC	0.3282	0.3364	0.2506
Dropout	Low	IDEC	0.3019	0.3105	0.1917
Dropout	Low	PCA+Kmeans	0.621	0.62547	0.53581
Dropout	Low	PCA+Kmeans	0.75372	0.75699	0.66533
Dropout	Low	PCA+Kmeans	0.60981	0.61487	0.49689
Dropout	Low	PCA+Kmeans	0.61418	0.61894	0.49958
Dropout	Low	PCA+Kmeans	0.72575	0.72928	0.63782
Dropout	Low	PCA+Kmeans	0.4785	0.48519	0.40626
Dropout	Low	PCA+Kmeans	0.62845	0.63295	0.56641
Dropout	Low	PCA+Kmeans	0.62399	0.6289	0.51563
Dropout	Low	PCA+Kmeans	0.71289	0.71662	0.57401
Dropout	Low	PCA+Kmeans	0.58389	0.58899	0.4635
Dropout	Low	SC3	0.6012	0.60602	0.51574
Dropout	Low	SC3	0.71636	0.71998	0.62507
Dropout	Low	SC3	0.57785	0.58307	0.43742
Dropout	Low	SC3	0.5046	0.51084	0.38436
Dropout	Low	SC3	0.73001	0.7333	0.65592
Dropout	Low	SC3	0.56593	0.57142	0.45491
Dropout	Low	SC3	0.64023	0.64473	0.57998
Dropout	Low	SC3	0.60032	0.60531	0.4716
Dropout	Low	SC3	0.62568	0.63048	0.50941
Dropout	Low	SC3	0.5953	0.6004	0.48438
Dropout	Low	scMDC	0.6521	0.6564	0.5602
Dropout	Low	scMDC	0.7377	0.7409	0.688
Dropout	Low	scMDC	0.6573	0.6615	0.5526
Dropout	Low	scMDC	0.6237	0.6283	0.5468
Dropout	Low	scMDC	0.6073	0.6121	0.5286
Dropout	Low	scMDC	0.7392	0.7425	0.6659
Dropout	Low	scMDC	0.7382	0.7414	0.6503
Dropout	Low	scMDC	0.5886	0.5938	0.5108
Dropout	Low	scMDC	0.6509	0.6552	0.5796
Dropout	Low	scMDC	0.7145	0.718	0.6096
Dropout	Low	SCVIS	0.4777	0.4845	0.35489
Dropout	Low	SCVIS	0.59159	0.59697	0.45146
Dropout	Low	SCVIS	0.49976	0.50634	0.41085
Dropout	Low	SCVIS	0.47744	0.48444	0.3592
Dropout	Low	SCVIS	0.60084	0.60604	0.46754
Dropout	Low	SCVIS	0.44523	0.45249	0.33189
Dropout	Low	SCVIS	0.4926	0.49915	0.35652
Dropout	Low	SCVIS	0.51469	0.52112	0.39734
Dropout	Low	SCVIS	0.63245	0.63714	0.49562
Dropout	Low	SCVIS	0.503	0.50964	0.38533
Dropout	Low	Seurat	0.6907	0.6931	0.5668
Dropout	Low	Seurat	0.6133	0.617	0.5075
Dropout	Low	Seurat	0.5719	0.5753	0.4669
Dropout	Low	Seurat	0.5912	0.5938	0.4705
Dropout	Low	Seurat	0.6492	0.6526	0.563
Dropout	Low	Seurat	0.72	0.7222	0.5937
Dropout	Low	Seurat	0.5221	0.5282	0.4623
Dropout	Low	Seurat	0.5353	0.5399	0.4224
Dropout	Low	Seurat	0.6684	0.671	0.5329
Dropout	Low	Seurat	0.5548	0.5592	0.4568
Dropout	Low	Specter	0.4836	0.49643	0.39045
Dropout	Low	Specter	0.19869	0.21938	0.07868
Dropout	Low	Specter	0.22901	0.25094	0.1055
Dropout	Low	Specter	0.24392	0.26708	0.13301
Dropout	Low	Specter	0.37912	0.39552	0.31719
Dropout	Low	Specter	0.44074	0.45644	0.3349
Dropout	Low	Specter	0.27921	0.29855	0.22522
Dropout	Low	Specter	0.43336	0.44967	0.26945
Dropout	Low	Specter	0.36291	0.37951	0.22809
Dropout	Low	Specter	0.3824	0.39942	0.29284
Dropout	Low	TotalVI	0.7019	0.7055	0.644
Dropout	Low	TotalVI	0.7277	0.731	0.6474
Dropout	Low	TotalVI	0.5983	0.6032	0.5036
Dropout	Low	TotalVI	0.5782	0.5833	0.4751
Dropout	Low	TotalVI	0.7962	0.7986	0.7577
Dropout	Low	TotalVI	0.6038	0.6086	0.5381
Dropout	Low	TotalVI	0.6506	0.6549	0.6129
Dropout	Low	TotalVI	0.6194	0.624	0.5383
Dropout	Low	TotalVI	0.7403	0.7435	0.6521
Dropout	Low	TotalVI	0.5982	0.6031	0.4822
Dropout	Low	Tscan	0.5858	0.5911	0.4711
Dropout	Low	Tscan	0.7375	0.7409	0.6559
Dropout	Low	Tscan	0.5959	0.6012	0.449
Dropout	Low	Tscan	0.607	0.612	0.487
Dropout	Low	Tscan	0.7092	0.7129	0.5974
Dropout	Low	Tscan	0.4627	0.4698	0.3326
Dropout	Low	Tscan	0.5729	0.5782	0.4792
Dropout	Low	Tscan	0.5864	0.5914	0.4469
Dropout	Low	Tscan	0.6804	0.6844	0.5462
Dropout	Low	Tscan	0.534	0.5399	0.4071

## Sheet: sim2mid
Experiment	Dataset	Method	AMI	NMI	ARI
Dropout	Mid	BREM-SC	0.7205	0.7227	0.5807
Dropout	Mid	BREM-SC	0.4619	0.4643	0.2671
Dropout	Mid	BREM-SC	0.3231	0.3273	0.2117
Dropout	Mid	BREM-SC	0.3592	0.3643	0.2038
Dropout	Mid	BREM-SC	0.5951	0.5981	0.4022
Dropout	Mid	BREM-SC	0.7631	0.7652	0.6203
Dropout	Mid	BREM-SC	0.5	0.5037	0.2799
Dropout	Mid	BREM-SC	0.5426	0.5464	0.3461
Dropout	Mid	BREM-SC	0.5465	0.5499	0.4119
Dropout	Mid	BREM-SC	0.6424	0.6452	0.5112
Dropout	Mid	CiteFuse	0.65684	0.66103	0.5089
Dropout	Mid	CiteFuse	0.45226	0.45895	0.36503
Dropout	Mid	CiteFuse	0.44414	0.4509	0.31816
Dropout	Mid	CiteFuse	0.44132	0.4482	0.3792
Dropout	Mid	CiteFuse	0.54541	0.55091	0.4669
Dropout	Mid	CiteFuse	0.71057	0.71413	0.62242
Dropout	Mid	CiteFuse	0.43789	0.44469	0.36567
Dropout	Mid	CiteFuse	0.57374	0.57891	0.48959
Dropout	Mid	CiteFuse	0.5441	0.54968	0.40404
Dropout	Mid	CiteFuse	0.56694	0.5722	0.43705
Dropout	Mid	IDEC	0.1211	0.1317	0.0876
Dropout	Mid	IDEC	0.1682	0.1783	0.1189
Dropout	Mid	IDEC	0.1013	0.1122	0.0611
Dropout	Mid	IDEC	0.0898	0.1008	0.0692
Dropout	Mid	IDEC	0.0973	0.1082	0.0577
Dropout	Mid	IDEC	0.0972	0.1081	0.0612
Dropout	Mid	IDEC	0.1496	0.1599	0.0987
Dropout	Mid	IDEC	0.1619	0.172	0.1213
Dropout	Mid	IDEC	0.1806	0.1905	0.1226
Dropout	Mid	IDEC	0.1541	0.1643	0.1046
Dropout	Mid	PCA+Kmeans	0.65868	0.66282	0.58997
Dropout	Mid	PCA+Kmeans	0.51207	0.51826	0.39099
Dropout	Mid	PCA+Kmeans	0.38023	0.3879	0.2929
Dropout	Mid	PCA+Kmeans	0.57103	0.57593	0.50156
Dropout	Mid	PCA+Kmeans	0.61817	0.62274	0.47709
Dropout	Mid	PCA+Kmeans	0.69662	0.70002	0.57798
Dropout	Mid	PCA+Kmeans	0.62455	0.62901	0.54962
Dropout	Mid	PCA+Kmeans	0.50492	0.51061	0.33512
Dropout	Mid	PCA+Kmeans	0.55332	0.55933	0.4607
Dropout	Mid	PCA+Kmeans	0.65797	0.66234	0.58438
Dropout	Mid	SC3	0.622	0.6266	0.53518
Dropout	Mid	SC3	0.43045	0.43774	0.31759
Dropout	Mid	SC3	0.39643	0.40408	0.31077
Dropout	Mid	SC3	0.46351	0.47008	0.39872
Dropout	Mid	SC3	0.54088	0.5466	0.41228
Dropout	Mid	SC3	0.6796	0.68357	0.61783
Dropout	Mid	SC3	0.52339	0.52931	0.40853
Dropout	Mid	SC3	0.45163	0.45866	0.27039
Dropout	Mid	SC3	0.47776	0.48428	0.35211
Dropout	Mid	SC3	0.6046	0.60944	0.54712
Dropout	Mid	scMDC	0.708	0.7112	0.5694
Dropout	Mid	scMDC	0.7512	0.7541	0.6235
Dropout	Mid	scMDC	0.5122	0.5176	0.4049
Dropout	Mid	scMDC	0.4918	0.4991	0.386
Dropout	Mid	scMDC	0.5502	0.5552	0.419
Dropout	Mid	scMDC	0.677	0.6813	0.5506
Dropout	Mid	scMDC	0.8033	0.8054	0.6934
Dropout	Mid	scMDC	0.6375	0.6416	0.5291
Dropout	Mid	scMDC	0.6024	0.6074	0.5116
Dropout	Mid	scMDC	0.711	0.7138	0.5542
Dropout	Mid	SCVIS	0.5349	0.5411	0.4164
Dropout	Mid	SCVIS	0.3791	0.3875	0.2697
Dropout	Mid	SCVIS	0.3369	0.3459	0.2239
Dropout	Mid	SCVIS	0.318	0.3273	0.2278
Dropout	Mid	SCVIS	0.4553	0.4624	0.3136
Dropout	Mid	SCVIS	0.5661	0.5717	0.4293
Dropout	Mid	SCVIS	0.3009	0.3103	0.2122
Dropout	Mid	SCVIS	0.3096	0.3189	0.1802
Dropout	Mid	SCVIS	0.3288	0.3382	0.2158
Dropout	Mid	SCVIS	0.3846	0.3927	0.2717
Dropout	Mid	Seurat	0.7218	0.724	0.5906
Dropout	Mid	Seurat	0.4409	0.4471	0.3631
Dropout	Mid	Seurat	0.5114	0.5161	0.431
Dropout	Mid	Seurat	0.5556	0.5591	0.4605
Dropout	Mid	Seurat	0.5705	0.5747	0.474
Dropout	Mid	Seurat	0.7204	0.7231	0.6084
Dropout	Mid	Seurat	0.5327	0.5385	0.4738
Dropout	Mid	Seurat	0.5287	0.5333	0.3937
Dropout	Mid	Seurat	0.6149	0.618	0.4912
Dropout	Mid	Seurat	0.5161	0.5225	0.4461
Dropout	Mid	Specter	0.47347	0.48671	0.35243
Dropout	Mid	Specter	0.22553	0.24741	0.0879
Dropout	Mid	Specter	0.28769	0.30829	0.21298
Dropout	Mid	Specter	0.26286	0.28417	0.15658
Dropout	Mid	Specter	0.27816	0.29811	0.19103
Dropout	Mid	Specter	0.50142	0.51516	0.36436
Dropout	Mid	Specter	0.28685	0.30691	0.16765
Dropout	Mid	Specter	0.33178	0.34799	0.20656
Dropout	Mid	Specter	0.33753	0.35571	0.21873
Dropout	Mid	Specter	0.39068	0.40676	0.28694
Dropout	Mid	TotalVI	0.6396	0.644	0.5728
Dropout	Mid	TotalVI	0.5222	0.528	0.4388
Dropout	Mid	TotalVI	0.4994	0.5055	0.3978
Dropout	Mid	TotalVI	0.5803	0.5854	0.5306
Dropout	Mid	TotalVI	0.6034	0.6082	0.5109
Dropout	Mid	TotalVI	0.762	0.7649	0.7319
Dropout	Mid	TotalVI	0.6232	0.6278	0.5554
Dropout	Mid	TotalVI	0.4837	0.49	0.3509
Dropout	Mid	TotalVI	0.6143	0.619	0.5177
Dropout	Mid	TotalVI	0.6275	0.6321	0.5578
Dropout	Mid	Tscan	0.6049	0.6099	0.5004
Dropout	Mid	Tscan	0.4956	0.502	0.3821
Dropout	Mid	Tscan	0.3591	0.367	0.267
Dropout	Mid	Tscan	0.4833	0.4898	0.3637
Dropout	Mid	Tscan	0.5974	0.6026	0.4767
Dropout	Mid	Tscan	0.634	0.6388	0.5278
Dropout	Mid	Tscan	0.4999	0.5061	0.4019
Dropout	Mid	Tscan	0.497	0.5035	0.3224
Dropout	Mid	Tscan	0.5463	0.552	0.4462
Dropout	Mid	Tscan	0.5605	0.5661	0.4733

## Sheet: sim2high
Experiment	Dataset	Method	AMI	NMI	ARI
Dropout	High	BREM-SC	0.3572	0.3613	0.1981
Dropout	High	BREM-SC	0.5262	0.53	0.3926
Dropout	High	BREM-SC	0.5215	0.5251	0.393
Dropout	High	BREM-SC	0.4979	0.5017	0.3357
Dropout	High	BREM-SC	0.6734	0.676	0.5319
Dropout	High	BREM-SC	0.2207	0.2241	0.1472
Dropout	High	BREM-SC	0.4945	0.4978	0.3383
Dropout	High	BREM-SC	0.3987	0.4039	0.2551
Dropout	High	BREM-SC	0.6749	0.677	0.5194
Dropout	High	BREM-SC	0.6215	0.6239	0.4905
Dropout	High	CiteFuse	0.64954	0.6538	0.51146
Dropout	High	CiteFuse	0.49494	0.5012	0.39506
Dropout	High	CiteFuse	0.39089	0.39829	0.28145
Dropout	High	CiteFuse	0.43037	0.4373	0.33782
Dropout	High	CiteFuse	0.54263	0.54817	0.48272
Dropout	High	CiteFuse	0.70902	0.71257	0.61967
Dropout	High	CiteFuse	0.38098	0.38848	0.31159
Dropout	High	CiteFuse	0.56693	0.57227	0.45945
Dropout	High	CiteFuse	0.53061	0.53633	0.39288
Dropout	High	CiteFuse	0.49372	0.49991	0.35531
Dropout	High	IDEC	0.0245	0.0363	0.0142
Dropout	High	IDEC	0.0877	0.0987	0.0615
Dropout	High	IDEC	0.1908	0.2006	0.1416
Dropout	High	IDEC	0.0695	0.0808	0.0472
Dropout	High	IDEC	0.1142	0.1249	0.0827
Dropout	High	IDEC	0.0783	0.0895	0.0553
Dropout	High	IDEC	0.0331	0.0448	0.0201
Dropout	High	IDEC	0.0855	0.0966	0.0526
Dropout	High	IDEC	0.1406	0.151	0.1063
Dropout	High	IDEC	0.1254	0.136	0.0815
Dropout	High	PCA+Kmeans	0.57623	0.58141	0.49045
Dropout	High	PCA+Kmeans	0.63927	0.64356	0.52542
Dropout	High	PCA+Kmeans	0.47944	0.48587	0.39737
Dropout	High	PCA+Kmeans	0.51771	0.52338	0.41681
Dropout	High	PCA+Kmeans	0.67886	0.6829	0.58808
Dropout	High	PCA+Kmeans	0.52161	0.52702	0.41089
Dropout	High	PCA+Kmeans	0.48081	0.4869	0.42351
Dropout	High	PCA+Kmeans	0.51083	0.51677	0.40033
Dropout	High	PCA+Kmeans	0.65603	0.66028	0.52113
Dropout	High	PCA+Kmeans	0.48439	0.49095	0.41707
Dropout	High	SC3	0.52036	0.52643	0.42978
Dropout	High	SC3	0.56514	0.57044	0.46627
Dropout	High	SC3	0.44495	0.45196	0.35188
Dropout	High	SC3	0.33501	0.34339	0.18865
Dropout	High	SC3	0.63825	0.64265	0.55626
Dropout	High	SC3	0.49661	0.50276	0.40166
Dropout	High	SC3	0.44126	0.44836	0.36902
Dropout	High	SC3	0.57034	0.57575	0.45535
Dropout	High	SC3	0.55961	0.56504	0.46158
Dropout	High	SC3	0.43485	0.4418	0.34387
Dropout	High	scMDC	0.594	0.5991	0.4665
Dropout	High	scMDC	0.6845	0.6884	0.574
Dropout	High	scMDC	0.5716	0.5769	0.4269
Dropout	High	scMDC	0.45	0.4571	0.3655
Dropout	High	scMDC	0.5202	0.5265	0.4476
Dropout	High	scMDC	0.6455	0.6499	0.5679
Dropout	High	scMDC	0.7309	0.7342	0.646
Dropout	High	scMDC	0.5538	0.5594	0.4807
Dropout	High	scMDC	0.6256	0.6301	0.4827
Dropout	High	scMDC	0.6411	0.6455	0.5178
Dropout	High	SCVIS	0.4115	0.41929	0.29522
Dropout	High	SCVIS	0.4737	0.48062	0.35997
Dropout	High	SCVIS	0.36566	0.37403	0.26843
Dropout	High	SCVIS	0.40096	0.40875	0.25921
Dropout	High	SCVIS	0.57101	0.57659	0.47171
Dropout	High	SCVIS	0.36156	0.37007	0.25169
Dropout	High	SCVIS	0.40267	0.41062	0.28698
Dropout	High	SCVIS	0.48533	0.49223	0.35587
Dropout	High	SCVIS	0.5258	0.53186	0.38229
Dropout	High	SCVIS	0.35749	0.36632	0.24871
Dropout	High	Seurat	0.66016	0.66407	0.55346
Dropout	High	Seurat	0.54909	0.55262	0.45771
Dropout	High	Seurat	0.49587	0.4998	0.40785
Dropout	High	Seurat	0.53201	0.53575	0.44781
Dropout	High	Seurat	0.54045	0.54548	0.48572
Dropout	High	Seurat	0.62693	0.63169	0.53718
Dropout	High	Seurat	0.4508	0.45673	0.39254
Dropout	High	Seurat	0.48041	0.48665	0.37643
Dropout	High	Seurat	0.62093	0.62396	0.50093
Dropout	High	Seurat	0.48343	0.48962	0.40958
Dropout	High	Specter	0.48176	0.49592	0.3736
Dropout	High	Specter	0.1402	0.16793	0.03767
Dropout	High	Specter	0.36636	0.38355	0.25984
Dropout	High	Specter	0.12964	0.15639	0.02596
Dropout	High	Specter	0.34109	0.35876	0.22872
Dropout	High	Specter	0.47418	0.48866	0.37146
Dropout	High	Specter	0.14991	0.17455	0.05884
Dropout	High	Specter	0.39176	0.40835	0.29725
Dropout	High	Specter	0.33878	0.3567	0.22358
Dropout	High	Specter	0.35916	0.37587	0.29076
Dropout	High	TotalVI	0.5762	0.5814	0.4767
Dropout	High	TotalVI	0.5782	0.5833	0.4843
Dropout	High	TotalVI	0.4879	0.4941	0.4018
Dropout	High	TotalVI	0.5468	0.5523	0.4571
Dropout	High	TotalVI	0.7147	0.7181	0.6869
Dropout	High	TotalVI	0.5622	0.5675	0.4859
Dropout	High	TotalVI	0.5435	0.549	0.4849
Dropout	High	TotalVI	0.4855	0.4918	0.3748
Dropout	High	TotalVI	0.6708	0.6748	0.5891
Dropout	High	TotalVI	0.4704	0.4768	0.3773
Dropout	High	Tscan	0.4513	0.45844	0.33354
Dropout	High	Tscan	0.60876	0.61376	0.51019
Dropout	High	Tscan	0.41164	0.41941	0.32612
Dropout	High	Tscan	0.48992	0.49636	0.38136
Dropout	High	Tscan	0.40918	0.41292	0.29744
Dropout	High	Tscan	0.38096	0.38927	0.26837
Dropout	High	Tscan	0.41487	0.42219	0.30521
Dropout	High	Tscan	0.4757	0.48236	0.35844
Dropout	High	Tscan	0.57595	0.58109	0.40277
Dropout	High	Tscan	0.49144	0.49802	0.39167

## Sheet: Batch
Experiment	nBatch	Method	AMI	NMI	ARI
Batch	Two	TotalVI	0.4555	0.4587	0.3171
Batch	Two	TotalVI	0.6397	0.644	0.5587
Batch	Two	TotalVI	0.4735	0.4799	0.3781
Batch	Two	TotalVI	0.4915	0.4976	0.3717
Batch	Two	TotalVI	0.4837	0.49	0.4176
Batch	Two	TotalVI	0.6168	0.6215	0.4697
Batch	Two	TotalVI	0.4691	0.4756	0.3412
Batch	Two	TotalVI	0.4212	0.4282	0.2909
Batch	Two	TotalVI	0.5628	0.5682	0.4277
Batch	Two	TotalVI	0.5562	0.5616	0.4471
Batch	Two	scMDC	0.6483	0.6526	0.49
Batch	Two	scMDC	0.6702	0.6743	0.4871
Batch	Two	scMDC	0.4143	0.4223	0.306
Batch	Two	scMDC	0.4898	0.496	0.3254
Batch	Two	scMDC	0.4007	0.4082	0.3269
Batch	Two	scMDC	0.6735	0.6775	0.5449
Batch	Two	scMDC	0.6562	0.6603	0.4996
Batch	Two	scMDC	0.4021	0.4095	0.3484
Batch	Two	scMDC	0.4587	0.4652	0.3556
Batch	Two	scMDC	0.5637	0.5691	0.382
Batch	Two	Seurat	0.53851	0.54401	0.43454
Batch	Two	Seurat	0.34689	0.35501	0.27393
Batch	Two	Seurat	0.49712	0.50185	0.38227
Batch	Two	Seurat	0.3955	0.40239	0.32746
Batch	Two	Seurat	0.53805	0.5432	0.47419
Batch	Two	Seurat	0.55311	0.55811	0.46312
Batch	Two	Seurat	0.46142	0.4672	0.36771
Batch	Two	Seurat	0.45147	0.45766	0.31182
Batch	Two	Seurat	0.55274	0.55639	0.43551
Batch	Two	Seurat	0.47738	0.48411	0.40902
