# Supplementary material for: Clustering of single-cell multi-omics data with a multimodal deep learning method
Source: Nat Commun. 2022 Dec 13;13:7705. doi: 10.1038/s41467-022-35031-9 (PMC9748135; doi:10.1038/s41467-022-35031-9)
Supplement: Supplementary file 4 — Source Data [file 41467_2022_35031_MOESM4_ESM.zip › sourceData/DataForFig7.xlsx]

## Sheet: Variants
Tech	Methods	Datasets	Source	AMI	NMI	ARI
Cite-Seq	scMDC	BMNC	ADT	0.746	0.7466	0.618
Cite-Seq	scMDC	GSE100866	ADT	0.9502	0.9505	0.9643
Cite-Seq	scMDC	PBMC_Spector	ADT	0.6558	0.6582	0.426
Cite-Seq	scMDC	SLN111	ADT	0.6592	0.6624	0.5076
Cite-Seq	scMDC	SLN111_D1	ADT	0.6664	0.672	0.5154
Cite-Seq	scMDC	SLN111_D2	ADT	0.6485	0.6556	0.5041
Cite-Seq	scMDC	SLN208	ADT	0.6825	0.6863	0.6007
Cite-Seq	scMDC	SLN208_D1	ADT	0.6671	0.6733	0.5553
Cite-Seq	scMDC	SLN208_D2	ADT	0.6846	0.6925	0.5758
Cite-Seq	scMDC	BMNC	Combined	0.8782	0.8787	0.9082
Cite-Seq	scMDC	GSE100866	Combined	0.9854	0.9855	0.9928
Cite-Seq	scMDC	PBMC_Spector	Combined	0.757	0.7593	0.6921
Cite-Seq	scMDC	SLN111	Combined	0.7046	0.7081	0.6233
Cite-Seq	scMDC	SLN111_D1	Combined	0.7148	0.7205	0.6321
Cite-Seq	scMDC	SLN111_D2	Combined	0.7009	0.7071	0.6346
Cite-Seq	scMDC	SLN208	Combined	0.7144	0.7181	0.6402
Cite-Seq	scMDC	SLN208_D1	Combined	0.6824	0.6902	0.6156
Cite-Seq	scMDC	SLN208_D2	Combined	0.7137	0.7216	0.6614
Cite-Seq	scMDC	BMNC	Concat	0.6204	0.6214	0.336
Cite-Seq	scMDC	GSE100866	Concat	0.7534	0.7553	0.6726
Cite-Seq	scMDC	PBMC_Spector	Concat	0.6464	0.6502	0.3631
Cite-Seq	scMDC	SLN111	Concat	0.5541	0.5586	0.3594
Cite-Seq	scMDC	SLN111_D1	Concat	0.563	0.57	0.3579
Cite-Seq	scMDC	SLN111_D2	Concat	0.5962	0.6057	0.4006
Cite-Seq	scMDC	SLN208	Concat	0.5637	0.5681	0.3668
Cite-Seq	scMDC	SLN208_D1	Concat	0.5562	0.5633	0.3503
Cite-Seq	scMDC	SLN208_D2	Concat	0.5751	0.5851	0.3971
Cite-Seq	scMDC	BMNC	RNA	0.4572	0.4587	0.1916
Cite-Seq	scMDC	GSE100866	RNA	0.7632	0.7651	0.7189
Cite-Seq	scMDC	PBMC_Spector	RNA	0.5596	0.5641	0.2647
Cite-Seq	scMDC	SLN111	RNA	0.5527	0.5575	0.3584
Cite-Seq	scMDC	SLN111_D1	RNA	0.5617	0.569	0.3589
Cite-Seq	scMDC	SLN111_D2	RNA	0.5885	0.5983	0.411
Cite-Seq	scMDC	SLN208	RNA	0.5554	0.5604	0.366
Cite-Seq	scMDC	SLN208_D1	RNA	0.5574	0.5659	0.3542
Cite-Seq	scMDC	SLN208_D2	RNA	0.5598	0.5698	0.3928
SMAGE-seq	scMDC	Mouse brain E18	ATAC	0.2074	0.2183	0.1159
SMAGE-seq	scMDC	PBMC10K	ATAC	0.4449	0.4456	0.4275
SMAGE-seq	scMDC	PBMC13K	ATAC	0.6402	0.6413	0.6751
SMAGE-seq	scMDC	PBMC3k	ATAC	0.624	0.6288	0.5696
SMAGE-seq	scMDC	Mouse brain E18	Combined	0.3355	0.3426	0.2287
SMAGE-seq	scMDC	PBMC10K	Combined	0.6858	0.6866	0.7275
SMAGE-seq	scMDC	PBMC13K	Combined	0.6489	0.6498	0.678
SMAGE-seq	scMDC	PBMC3k	Combined	0.662	0.6652	0.609
SMAGE-seq	scMDC	Mouse brain E18	Concat	0.31	0.3157	0.2051
SMAGE-seq	scMDC	PBMC10K	Concat	0.6416	0.6424	0.6861
SMAGE-seq	scMDC	PBMC13K	Concat	0.6129	0.614	0.5516
SMAGE-seq	scMDC	PBMC3k	Concat	0.6161	0.6213	0.5309
SMAGE-seq	scMDC	Mouse brain E18	RNA	0.3279	0.3362	0.1952
SMAGE-seq	scMDC	PBMC10K	RNA	0.6043	0.6053	0.6031
SMAGE-seq	scMDC	PBMC13K	RNA	0.6117	0.6129	0.6264
SMAGE-seq	scMDC	PBMC3k	RNA	0.61	0.6149	0.5301

## Sheet: scDeepCluster
Tech	Methods	Datasets	Source	AMI	NMI	ARI
Cite-Seq	scDeepCluster	BMNC	RNA	0.7186	0.7197	0.4901
Cite-Seq	scDeepCluster	PBMC_Spector	RNA	0.6911	0.6949	0.5453
Cite-Seq	scDeepCluster	GSE100866	RNA	0.6894	0.6917	0.5509
Cite-Seq	scDeepCluster	SLN111_D1	RNA	0.6354	0.6419	0.5114
Cite-Seq	scDeepCluster	SLN111_D2	RNA	0.6697	0.677	0.5796
Cite-Seq	scDeepCluster	SLN111	RNA	0.6421	0.6459	0.4348
Cite-Seq	scDeepCluster	SLN208_D1	RNA	0.6438	0.6504	0.4915
Cite-Seq	scDeepCluster	SLN208_D2	RNA	0.6728	0.6805	0.5859
Cite-Seq	scDeepCluster	SLN208	RNA	0.6476	0.6515	0.4981
SMAGE-seq	scDeepCluster	PBMC3k	RNA	0.5101	0.5175	0.2767
SMAGE-seq	scDeepCluster	PBMC10K	RNA	0.5576	0.5589	0.3865
SMAGE-seq	scDeepCluster	PBMC13K	RNA	0.4917	0.545	0.3173
SMAGE-seq	scDeepCluster	Mouse brain E18	RNA	0.245	0.2547	0.093
Cite-Seq	scMDC	GSE100866	Combined	0.9854	0.9855	0.9928
Cite-Seq	scMDC	BMNC	Combined	0.8782	0.8787	0.9082
Cite-Seq	scMDC	PBMC_Spector	Combined	0.757	0.7593	0.6921
Cite-Seq	scMDC	SLN111_D1	Combined	0.7148	0.7205	0.6321
Cite-Seq	scMDC	SLN111_D2	Combined	0.7009	0.7071	0.6346
Cite-Seq	scMDC	SLN111	Combined	0.7046	0.7081	0.6233
Cite-Seq	scMDC	SLN208_D1	Combined	0.6824	0.6902	0.6156
Cite-Seq	scMDC	SLN208_D2	Combined	0.7137	0.7216	0.6614
Cite-Seq	scMDC	SLN208	Combined	0.7144	0.7181	0.6402
SMAGE-seq	scMDC	PBMC3k	Combined	0.6228	0.6275	0.5429
SMAGE-seq	scMDC	PBMC10K	Combined	0.6694	0.6701	0.7262
SMAGE-seq	scMDC	Mouse brain E18	Combined	0.3383	0.3465	0.2099
SMAGE-seq	scMDC	PBMC13K	Combined	0.5524	0.5534	0.5469
