# Supplementary material for: Clustering of single-cell multi-omics data with a multimodal deep learning method
Source: Nat Commun. 2022 Dec 13;13:7705. doi: 10.1038/s41467-022-35031-9 (PMC9748135; doi:10.1038/s41467-022-35031-9)
Supplement: Supplementary file 4 — Source Data [file 41467_2022_35031_MOESM4_ESM.zip › sourceData/DataForFig9.xlsx]

## Sheet: Parameters
Tech	Dataset	Parameter	Value	AMI	NMI	ARI
Cite-Seq	BMNC	Gamma	0.001	0.8255	0.826	0.7616
Cite-Seq	BMNC	Gamma	0.01	0.8463	0.8468	0.8494
Cite-Seq	BMNC	Gamma	0.1	0.8734	0.8738	0.8973
Cite-Seq	BMNC	Gamma	1	0.8558	0.8562	0.8701
Cite-Seq	BMNC	Gamma	10	0.8147	0.8151	0.7654
Cite-Seq	BMNC	Gamma	100	0.8417	0.8421	0.8027
Cite-Seq	GSE100866	Gamma	0.001	0.9146	0.9151	0.9193
Cite-Seq	GSE100866	Gamma	0.01	0.6974	0.6991	0.5012
Cite-Seq	GSE100866	Gamma	0.1	0.9838	0.9839	0.9935
Cite-Seq	GSE100866	Gamma	1	0.812	0.813	0.842
Cite-Seq	GSE100866	Gamma	10	0.789	0.7902	0.7506
Cite-Seq	GSE100866	Gamma	100	0	0	0
Cite-Seq	PBMC_Spector	Gamma	0.001	0.7187	0.7209	0.6351
Cite-Seq	PBMC_Spector	Gamma	0.01	0.7276	0.7308	0.5958
Cite-Seq	PBMC_Spector	Gamma	0.1	0.7494	0.7521	0.6451
Cite-Seq	PBMC_Spector	Gamma	1	0.6844	0.6869	0.5421
Cite-Seq	PBMC_Spector	Gamma	10	0.6013	0.6034	0.4107
Cite-Seq	PBMC_Spector	Gamma	100	0	0	0
Cite-Seq	SLN111	Gamma	0.001	0.6929	0.6962	0.5929
Cite-Seq	SLN111	Gamma	0.01	0.7029	0.7062	0.6041
Cite-Seq	SLN111	Gamma	0.1	0.7046	0.7084	0.6296
Cite-Seq	SLN111	Gamma	1	0.6994	0.7031	0.5896
Cite-Seq	SLN111	Gamma	10	0.6814	0.6851	0.4921
Cite-Seq	SLN111	Gamma	100	0.6801	0.6834	0.4879
SMAGE-seq	PBMC10K	Gamma	0.001	0.4654	0.4668	0.3483
SMAGE-seq	PBMC10K	Gamma	0.01	0.6287	0.6295	0.6244
SMAGE-seq	PBMC10K	Gamma	0.1	0.6706	0.6715	0.7075
SMAGE-seq	PBMC10K	Gamma	1	0.6388	0.6397	0.6488
SMAGE-seq	PBMC10K	Gamma	10	0.6566	0.6574	0.6879
SMAGE-seq	PBMC10K	Gamma	100	0.6652	0.666	0.6979
SMAGE-seq	PBMC13K	Gamma	0.001	0.5281	0.5293	0.5207
SMAGE-seq	PBMC13K	Gamma	0.01	0.6227	0.6237	0.6562
SMAGE-seq	PBMC13K	Gamma	0.1	0.6403	0.6413	0.68
SMAGE-seq	PBMC13K	Gamma	1	0.6044	0.6052	0.5963
SMAGE-seq	PBMC13K	Gamma	10	0.5976	0.5985	0.5848
SMAGE-seq	PBMC13K	Gamma	100	0.5846	0.5904	0.5826
Cite-Seq	BMNC	Fi	0	0.8679	0.8684	0.8948
Cite-Seq	BMNC	Fi	0.0001	0.8627	0.8631	0.8803
Cite-Seq	BMNC	Fi	0.001	0.8782	0.8787	0.9082
Cite-Seq	BMNC	Fi	0.005	0.8624	0.8629	0.8911
Cite-Seq	BMNC	Fi	0.01	0.8573	0.8578	0.8685
Cite-Seq	BMNC	Fi	0.1	0.7725	0.773	0.6294
Cite-Seq	BMNC	Fi	1	0	0	0
Cite-Seq	GSE100866	Fi	0	0.9735	0.9737	0.9844
Cite-Seq	GSE100866	Fi	0.0001	0.9285	0.929	0.9471
Cite-Seq	GSE100866	Fi	0.001	0.9854	0.9855	0.9928
Cite-Seq	GSE100866	Fi	0.005	0.9449	0.9454	0.9531
Cite-Seq	GSE100866	Fi	0.01	0.9238	0.9244	0.943
Cite-Seq	GSE100866	Fi	0.1	0.9766	0.9768	0.9906
Cite-Seq	GSE100866	Fi	1	0.8363	0.8369	0.8235
Cite-Seq	PBMC_Spector	Fi	0	0.7274	0.7298	0.533
Cite-Seq	PBMC_Spector	Fi	0.0001	0.7528	0.7555	0.6582
Cite-Seq	PBMC_Spector	Fi	0.001	0.757	0.7593	0.6921
Cite-Seq	PBMC_Spector	Fi	0.005	0.7436	0.7464	0.6446
Cite-Seq	PBMC_Spector	Fi	0.01	0.7422	0.7452	0.6535
Cite-Seq	PBMC_Spector	Fi	0.1	0.5779	0.5798	0.2701
Cite-Seq	PBMC_Spector	Fi	1	0	0	0
Cite-Seq	SLN111	Fi	0	0.699	0.7026	0.6199
Cite-Seq	SLN111	Fi	0.0001	0.7019	0.7056	0.62
Cite-Seq	SLN111	Fi	0.001	0.7064	0.7101	0.6307
Cite-Seq	SLN111	Fi	0.005	0.7024	0.706	0.6157
Cite-Seq	SLN111	Fi	0.01	0.6949	0.6984	0.5746
Cite-Seq	SLN111	Fi	0.1	0.5349	0.5374	0.3508
Cite-Seq	SLN111	Fi	1	0	0	0
SMAGE-seq	PBMC10K	Fi	0	0.6319	0.633	0.5449
SMAGE-seq	PBMC10K	Fi	0.0001	0.644	0.645	0.5468
SMAGE-seq	PBMC10K	Fi	0.001	0.6251	0.6262	0.5346
SMAGE-seq	PBMC10K	Fi	0.005	0.6858	0.6866	0.7275
SMAGE-seq	PBMC10K	Fi	0.01	0.6522	0.6529	0.6902
SMAGE-seq	PBMC10K	Fi	0.1	0.4475	0.4482	0.426
SMAGE-seq	PBMC10K	Fi	1	0	0	0
SMAGE-seq	PBMC13K	Fi	0	0.6118	0.6128	0.5305
SMAGE-seq	PBMC13K	Fi	0.0001	0.5958	0.5969	0.5175
SMAGE-seq	PBMC13K	Fi	0.001	0.6142	0.6153	0.5286
SMAGE-seq	PBMC13K	Fi	0.005	0.6413	0.6423	0.6772
SMAGE-seq	PBMC13K	Fi	0.01	0.6029	0.6036	0.5959
SMAGE-seq	PBMC13K	Fi	0.1	0.4272	0.4278	0.4026
SMAGE-seq	PBMC13K	Fi	1	0	0	0

## Sheet: Time
Cells	Time
100	6
500	15
1000	30
5000	169
10000	344
25000	752
50000	1511
75000	2171
100000	3173
